# Supplementary material for: Alternate Splicing of Transcripts upon Mycobacterium tuberculosis Infection Impacts the Expression of Functional Protein Domains
Source: IUBMB Life. Author manuscript; Available in PMC 2020 Aug 22. (PMC7115969; doi:10.1002/iub.1887)
Supplement: Supporting Information Table S3 [file EMS89260-supplement-Supporting_Information_Table_S3.xlsx]

## Sheet: Sheet1
Domains	Description	Ra_0hr	Ra_6hr	Ra_12hr	Ra_24hr	Ra_36hr	Ra_48hr	Rv_0hr	Rv_6hr	Rv_12hr	Rv_24hr	Rv_36hr	Rv_48hr	Jal_0hr	Jal_6hr	Jal_12hr	Jal_24hr	Jal_36hr	Jal_48hr	Sum
PF00069	Protein kinase domain	57	58	58	59	59	56	58	57	55	58	52	57	58	57	56	61	57	56	1029
PF07714	Protein tyrosine kinase	26	25	25	26	26	25	26	23	24	26	26	24	25	25	25	26	23	23	449
PF13855	Leucine rich repeat	11	12	12	11	11	11	11	12	13	11	14	13	9	12	12	12	11	12	210
PF00001	7 transmembrane receptor (rhodopsin family)	11	11	10	11	11	10	10	10	11	11	10	10	11	11	11	11	10	11	191
PF14604	Variant SH3 domain	10	10	11	10	10	8	9	9	10	8	8	9	9	10	9	10	10	10	170
PF00782	Dual specificity phosphatase, catalytic domain	8	8	8	8	8	8	8	8	8	8	9	9	8	8	8	8	8	8	146
PF00071	Ras family	8	8	7	8	8	7	8	8	8	8	7	7	8	8	7	7	8	7	137
PF03770	Inositol polyphosphate kinase	7	7	7	6	7	7	6	6	7	7	7	6	7	7	6	7	7	7	121
PF01504	Phosphatidylinositol-4-phosphate 5-Kinase	6	6	6	6	6	6	6	6	6	5	6	6	6	6	6	6	5	6	106
PF02984	Cyclin, C-terminal domain	6	7	6	6	5	5	6	6	6	6	5	5	6	7	6	6	6	6	106
PF00334	Nucleoside diphosphate kinase	5	6	5	5	5	5	5	5	5	5	5	4	5	5	5	5	5	5	90
PF08373	RAP domain	4	4	5	5	5	5	4	4	5	5	5	5	4	5	5	5	5	5	85
PF00433	Protein kinase C terminal domain	5	5	5	4	5	4	5	5	4	5	2	4	5	4	4	5	5	5	81
PF07653	Variant SH3 domain	5	5	4	5	4	4	4	4	4	5	5	4	5	4	6	4	5	4	81
PF00615	Regulator of G protein signaling domain	5	5	5	4	4	4	5	5	4	4	4	4	5	5	4	4	4	4	79
PF07525	SOCS box	4	5	5	4	5	4	4	4	4	5	3	4	5	4	4	5	5	4	78
PF01591	6-phosphofructo-2-kinase	4	4	4	4	4	4	4	4	4	4	4	4	4	4	4	4	4	4	72
PF02149	Kinase associated domain 1	4	4	4	4	4	4	4	4	4	4	4	4	4	4	4	4	4	4	72
PF01633	Choline/ethanolamine kinase	4	4	4	4	4	3	4	4	4	4	4	4	4	4	4	4	4	4	71
PF00781	Diacylglycerol kinase catalytic domain	3	4	4	4	4	4	4	4	3	4	3	4	4	4	4	4	4	4	69
PF08926	Domain of unknown function (DUF1908)	4	3	4	4	4	4	4	4	4	4	4	4	3	4	3	4	4	4	69
PF16214	Adenylyl cyclase N-terminal extracellular and transmembrane region	3	4	3	4	5	5	3	4	4	3	3	4	3	4	4	3	5	4	68
PF02807	ATP:guanido phosphotransferase, N-terminal domain	4	3	4	4	4	3	4	3	4	2	3	4	4	4	4	4	3	3	64
PF14575	Ephrin type-A receptor 2 transmembrane domain	2	4	4	4	3	4	3	3	5	3	5	2	4	3	4	2	4	2	61
PF03727	Hexokinase	3	2	4	3	4	4	4	3	3	4	3	3	3	2	4	4	4	3	60
PF05210	Sprouty protein (Spry)	3	3	3	3	3	4	3	3	3	4	4	4	3	3	3	3	3	4	59
PF00018	SH3 domain	3	3	3	3	4	4	3	2	3	3	4	3	2	3	3	2	4	4	56
PF12796	Ankyrin repeats (3 copies)	3	4	3	3	3	3	3	4	3	4	4	2	3	3	3	3	3	2	56
PF00241	Cofilin/tropomyosin-type actin-binding protein	3	3	3	3	3	3	3	3	3	3	3	3	3	3	3	3	3	3	54
PF00531	Death domain	3	3	3	3	3	3	3	3	3	3	3	3	3	3	3	3	3	3	54
PF00625	Guanylate kinase	2	4	4	3	3	4	3	2	2	3	2	4	3	3	3	3	4	2	54
PF12316	Segment polarity protein dishevelled (Dsh) C terminal	3	3	3	3	3	3	3	3	3	3	3	3	3	3	3	3	3	3	54
PF00621	RhoGEF domain	3	3	3	3	3	2	3	3	3	3	3	3	3	3	3	3	3	3	53
PF00794	PI3-kinase family, ras-binding domain	3	3	3	3	3	3	3	3	2	3	3	3	3	3	3	3	3	3	53
PF02782	FGGY family of carbohydrate kinases, C-terminal domain	3	3	3	3	3	3	3	3	2	3	3	3	3	3	3	3	3	3	53
PF03630	Fumble	3	2	3	3	3	3	3	3	3	3	3	3	3	3	3	3	3	3	53
PF11971	CAMSAP CH domain	3	3	3	3	3	3	3	3	3	3	3	3	3	3	2	3	3	3	53
PF00723	Glycosyl hydrolases family 15	3	3	3	3	3	3	3	3	3	2	3	3	3	3	3	3	3	2	52
PF00169	PH domain	3	3	3	3	3	3	3	3	2	3	2	3	2	3	3	3	3	3	51
PF00365	Phosphofructokinase	2	3	3	3	3	3	3	3	2	3	2	3	3	3	3	3	3	3	51
PF02174	PTB domain (IRS-1 type)	3	3	3	3	3	2	3	2	3	2	3	3	3	2	2	3	3	3	49
PF02197	Regulatory subunit of type II PKA R-subunit	3	3	3	2	3	3	2	3	3	2	3	2	2	3	3	3	3	3	49
PF04710	Pellino	2	3	3	2	3	2	3	3	3	3	3	3	3	2	3	2	3	2	48
PF13927	Immunoglobulin domain	2	2	3	3	3	3	3	3	2	2	3	3	3	2	2	3	3	3	48
PF00640	Phosphotyrosine interaction domain (PTB/PID)	3	3	3	3	3	1	1	2	2	2	2	2	3	3	3	3	3	3	45
PF04212	MIT (microtubule interacting and transport) domain	3	3	2	2	3	2	2	2	3	2	2	2	2	3	2	2	2	2	41
PF11357	Cell cycle regulatory protein	2	2	2	2	3	2	3	2	3	3	1	2	2	2	2	2	3	3	41
PF00619	Caspase recruitment domain	3	1	1	2	3	2	3	3	1	3	1	2	3	3	3	2	2	2	40
PF10436	Mitochondrial branched-chain alpha-ketoacid dehydrogenase kinase	3	2	3	3	3	2	2	1	2	3	3	1	2	2	2	2	2	2	40
PF00406	Adenylate kinase	2	2	2	2	2	2	2	2	2	2	3	2	3	2	2	2	3	2	39
PF07647	SAM domain (Sterile alpha motif)	2	2	2	2	2	1	2	2	3	2	3	2	2	2	2	2	2	2	37
PF00134	Cyclin, N-terminal domain	2	2	2	2	2	2	2	2	2	2	2	2	2	2	2	2	2	2	36
PF00149	Calcineurin-like phosphoesterase	2	2	2	2	2	2	2	2	2	2	2	2	2	2	2	2	2	2	36
PF00162	Phosphoglycerate kinase	2	2	2	2	2	2	2	2	2	2	2	2	2	2	2	2	2	2	36
PF00167	Fibroblast growth factor	2	2	2	2	2	2	2	2	2	2	2	2	2	2	2	2	2	2	36
PF00240	Ubiquitin family	2	2	2	2	2	2	2	2	2	2	2	2	2	2	2	2	2	2	36
PF00454	Phosphatidylinositol 3- and 4-kinase	2	2	2	2	2	2	2	2	2	2	2	2	2	2	2	2	2	2	36
PF00618	RasGEF N-terminal motif	2	2	2	2	2	2	2	2	2	2	2	2	2	2	2	2	2	2	36
PF04440	Dysbindin (Dystrobrevin binding protein 1)	2	2	2	2	2	2	2	2	2	2	2	2	2	2	2	2	2	2	36
PF05276	SH3 domain-binding protein 5 (SH3BP5)	2	2	2	2	2	2	2	2	2	2	2	2	2	2	2	2	2	2	36
PF08912	Rho Binding	2	2	2	2	2	2	2	2	2	2	2	2	2	2	2	2	2	2	36
PF12024	Domain of unknown function (DUF3512)	2	2	2	2	2	2	2	2	2	2	2	2	2	2	2	2	2	2	36
PF14360	PAP2 superfamily C-terminal	2	2	2	2	2	2	2	2	2	2	2	2	2	2	2	2	2	2	36
PF14447	Prokaryotic RING finger family 4	2	2	2	2	2	2	2	2	2	2	2	2	2	2	2	2	2	2	36
PF14572	Phosphoribosyl synthetase-associated domain	2	2	2	2	2	2	2	2	2	2	2	2	2	2	2	2	2	2	36
PF14681	Uracil phosphoribosyltransferase	2	2	2	2	2	2	2	2	2	2	2	2	2	2	2	2	2	2	36
PF15313	Hexamethylene bis-acetamide-inducible protein	2	2	2	2	2	2	2	2	2	2	2	2	2	2	2	2	2	2	36
PF15342	FAM212 family	2	2	2	2	2	2	2	2	2	2	2	2	2	2	2	2	2	2	36
PF16471	JNK-interacting protein leucine zipper II	2	2	2	2	2	2	2	2	2	2	2	2	2	2	2	2	2	2	36
PF16575	mRNA cleavage and polyadenylation factor CLP1 P-loop	2	2	2	2	2	2	2	2	2	2	2	2	2	2	2	2	2	2	36
PF17035	Bromodomain extra-terminal - transcription regulation	2	2	2	2	2	2	2	2	2	2	2	2	2	2	2	2	2	2	36
PF00011	Hsp20/alpha crystallin family	2	2	2	2	2	1	2	2	2	2	2	2	2	2	2	2	2	2	35
PF00812	Ephrin	1	1	1	1	1	1	1	1	1	1	1	1	4	4	4	4	3	4	35
PF10186	Vacuolar sorting 38 and autophagy-related subunit 14	2	2	2	2	2	2	2	2	2	2	1	2	2	2	2	2	2	2	35
PF12610	Suppressor of cytokine signalling	2	2	2	2	2	2	2	2	2	1	2	2	2	2	2	2	2	2	35
PF12937	F-box-like	2	2	2	2	2	2	2	2	2	2	1	2	2	2	2	2	2	2	35
PF13637	Ankyrin repeats (many copies)	2	2	2	2	2	1	2	2	2	2	2	2	2	2	2	2	2	2	35
PF13238	AAA domain	2	2	2	2	2	1	2	1	2	2	2	2	2	2	2	2	2	2	34
PF14306	PUA-like domain	2	2	2	2	2	2	2	2	2	2	2	1	1	2	2	2	2	2	34
PF00328	Histidine phosphatase superfamily (branch 2)	2	2	2	2	1	1	2	2	2	2	2	2	2	2	2	2	1	2	33
PF00485	Phosphoribulokinase / Uridine kinase family	1	2	2	2	1	2	2	2	2	2	1	2	2	2	2	2	2	2	33
PF03836	RasGAP C-terminus	2	1	1	2	2	2	2	2	2	2	2	2	1	2	2	2	2	2	33
PF13426	PAS domain	2	2	2	2	1	1	2	2	2	2	2	2	2	2	2	2	2	1	33
PF00788	Ras association (RalGDS/AF-6) domain	2	2	2	2	2	1	2	2	2	1	1	2	2	2	2	2	2	1	32
PF02196	Raf-like Ras-binding domain	2	1	2	1	2	1	2	2	2	2	1	2	2	2	2	2	2	2	32
PF02192	PI3-kinase family, p85-binding domain	2	2	2	2	2	1	2	2	2	2	1	1	1	2	2	1	2	1	30
PF14513	Diacylglycerol kinase N-terminus	1	2	2	2	2	1	1	1	2	2	2	1	2	2	2	2	2	1	30
PF16095	C-terminal of Roc, COR, domain	2	0	1	2	2	2	2	2	2	2	0	2	2	2	1	2	2	2	30
PF00017	SH2 domain	2	1	1	2	1	2	2	2	2	1	2	2	1	2	2	1	1	2	29
PF08515	Transforming growth factor beta type I GS-motif	2	2	2	2	2	1	1	1	1	1	1	1	2	2	2	2	2	2	29
PF12662	Complement Clr-like EGF-like	1	2	2	1	2	2	2	2	1	1	2	1	1	1	2	2	2	2	29
PF15796	KELK-motif containing domain of MRCK Ser/Thr protein kinase	2	2	1	1	1	1	1	2	2	2	1	2	2	2	1	2	1	2	28
PF15282	BMP-2-inducible protein kinase C-terminus	1	1	1	2	2	2	1	1	1	2	1	1	1	1	2	2	2	1	25
PF01363	FYVE zinc finger	1	1	1	2	1	1	1	1	2	2	0	2	1	1	2	2	2	1	24
PF13857	Ankyrin repeats (many copies)	1	1	1	1	1	1	1	1	1	1	1	1	2	2	2	2	2	2	24
PF02769	AIR synthase related protein, C-terminal domain	1	2	1	1	1	2	1	2	2	1	1	1	1	1	2	1	1	1	23
PF00211	Adenylate and Guanylate cyclase catalytic domain	2	2	1	1	1	1	2	1	1	1	2	1	1	1	1	1	1	1	22
PF02223	Thymidylate kinase	2	1	1	1	1	1	1	1	1	2	1	1	1	1	1	2	1	1	21
PF05186	Dpy-30 motif	1	2	1	1	1	1	1	1	1	2	1	1	1	1	2	1	1	1	21
PF06702	Golgi casein kinase, C-terminal, Fam20	1	1	1	1	1	1	1	1	1	2	2	1	2	1	1	1	1	1	21
PF01712	Deoxynucleoside kinase	1	1	1	1	1	1	1	1	1	1	2	1	1	1	1	1	1	1	19
PF10608	Polyubiquitination (PEST) N-terminal domain of MAGUK	1	1	1	1	1	1	1	1	1	1	1	1	1	1	1	1	1	2	19
PF13516	Leucine Rich repeat	1	1	0	1	1	0	1	1	2	2	2	1	1	1	0	2	1	1	19
PF00035	Double-stranded RNA binding motif	1	1	1	1	1	1	1	1	1	1	1	1	1	1	1	1	1	1	18
PF00048	Small cytokines (intecrine/chemokine), interleukin-8 like	1	1	1	1	1	1	1	1	1	1	1	1	1	1	1	1	1	1	18
PF00068	Phospholipase A2	1	1	1	1	1	1	1	1	1	1	1	1	1	1	1	1	1	1	18
PF00079	Serpin (serine protease inhibitor)	1	1	1	1	1	1	1	1	1	1	1	1	1	1	1	1	1	1	18
PF00102	Protein-tyrosine phosphatase	1	1	1	1	1	1	1	1	1	1	1	1	1	1	1	1	1	1	18
PF00229	TNF(Tumour Necrosis Factor) family	1	1	1	1	1	1	1	1	1	1	1	1	1	1	1	1	1	1	18
PF00244	14-3-3 protein	1	1	1	1	1	1	1	1	1	1	1	1	1	1	1	1	1	1	18
PF00294	pfkB family carbohydrate kinase	1	1	1	1	1	1	1	1	1	1	1	1	1	1	1	1	1	1	18
PF00370	FGGY family of carbohydrate kinases, N-terminal domain	1	1	1	1	1	1	1	1	1	1	1	1	1	1	1	1	1	1	18
PF00412	LIM domain	1	1	1	1	1	1	1	1	1	1	1	1	1	1	1	1	1	1	18
PF00428	60s Acidic ribosomal protein	1	1	1	1	1	1	1	1	1	1	1	1	1	1	1	1	1	1	18
PF00481	Protein phosphatase 2C	1	1	1	1	1	1	1	1	1	1	1	1	1	1	1	1	1	1	18
PF00564	PB1 domain	1	1	1	1	1	1	1	1	1	1	1	1	1	1	1	1	1	1	18
PF00571	CBS domain	1	1	1	1	1	1	1	1	1	1	1	1	1	1	1	1	1	1	18
PF00610	Domain found in Dishevelled, Egl-10, and Pleckstrin (DEP)	1	1	1	1	1	1	1	1	1	1	1	1	1	1	1	1	1	1	18
PF00632	HECT-domain (ubiquitin-transferase)	1	1	1	1	1	1	1	1	1	1	1	1	1	1	1	1	1	1	18
PF00643	B-box zinc finger	1	1	1	1	1	1	1	1	1	1	1	1	1	1	1	1	1	1	18
PF00644	Poly(ADP-ribose) polymerase catalytic domain	1	1	1	1	1	1	1	1	1	1	1	1	1	1	1	1	1	1	18
PF00696	Amino acid kinase family	1	1	1	1	1	1	1	1	1	1	1	1	1	1	1	1	1	1	18
PF00704	Glycosyl hydrolases family 18	1	1	1	1	1	1	1	1	1	1	1	1	1	1	1	1	1	1	18
PF00786	P21-Rho-binding domain	1	1	1	1	1	1	1	1	1	1	1	1	1	1	1	1	1	1	18
PF00888	Cullin family	1	1	1	1	1	1	1	1	1	1	1	1	1	1	1	1	1	1	18
PF01020	Ribosomal L40e family	1	1	1	1	1	1	1	1	1	1	1	1	1	1	1	1	1	1	18
PF01121	Dephospho-CoA kinase	1	1	1	1	1	1	1	1	1	1	1	1	1	1	1	1	1	1	18
PF01145	SPFH domain / Band 7 family	1	1	1	1	1	1	1	1	1	1	1	1	1	1	1	1	1	1	18
PF01146	Caveolin	1	1	1	1	1	1	1	1	1	1	1	1	1	1	1	1	1	1	18
PF01248	Ribosomal protein L7Ae/L30e/S12e/Gadd45 family	1	1	1	1	1	1	1	1	1	1	1	1	1	1	1	1	1	1	18
PF01335	Death effector domain	1	1	1	1	1	1	1	1	1	1	1	1	1	1	1	1	1	1	18
PF01391	Collagen triple helix repeat (20 copies)	1	1	1	1	1	1	1	1	1	1	1	1	1	1	1	1	1	1	18
PF01467	Cytidylyltransferase-like	1	1	1	1	1	1	1	1	1	1	1	1	1	1	1	1	1	1	18
PF01534	Frizzled/Smoothened family membrane region	1	1	1	1	1	1	1	1	1	1	1	1	1	1	1	1	1	1	18
PF01585	G-patch domain	1	1	1	1	1	1	1	1	1	1	1	1	1	1	1	1	1	1	18
PF01603	Protein phosphatase 2A regulatory B subunit (B56 family)	1	1	1	1	1	1	1	1	1	1	1	1	1	1	1	1	1	1	18
PF01687	Riboflavin kinase	1	1	1	1	1	1	1	1	1	1	1	1	1	1	1	1	1	1	18
PF01885	RNA 2'-phosphotransferase, Tpt1 / KptA family	1	1	1	1	1	1	1	1	1	1	1	1	1	1	1	1	1	1	18
PF02138	Beige/BEACH domain	1	1	1	1	1	1	1	1	1	1	1	1	1	1	1	1	1	1	18
PF02146	Sir2 family	1	1	1	1	1	1	1	1	1	1	1	1	1	1	1	1	1	1	18
PF02185	Hr1 repeat	1	1	1	1	1	1	1	1	1	1	1	1	1	1	1	1	1	1	18
PF02234	Cyclin-dependent kinase inhibitor	1	1	1	1	1	1	1	1	1	1	1	1	1	1	1	1	1	1	18
PF02295	Adenosine deaminase z-alpha domain	1	1	1	1	1	1	1	1	1	1	1	1	1	1	1	1	1	1	18
PF02350	UDP-N-acetylglucosamine 2-epimerase	1	1	1	1	1	1	1	1	1	1	1	1	1	1	1	1	1	1	18
PF02822	Antistasin family	1	1	1	1	1	1	1	1	1	1	1	1	1	1	1	1	1	1	18
PF02880	Phosphoglucomutase/phosphomannomutase, alpha/beta/alpha domain III	1	1	1	1	1	1	1	1	1	1	1	1	1	1	1	1	1	1	18
PF02887	Pyruvate kinase, alpha/beta domain	1	1	1	1	1	1	1	1	1	1	1	1	1	1	1	1	1	1	18
PF03006	Haemolysin-III related	1	1	1	1	1	1	1	1	1	1	1	1	1	1	1	1	1	1	18
PF03109	ABC1 family	1	1	1	1	1	1	1	1	1	1	1	1	1	1	1	1	1	1	18
PF03144	Elongation factor Tu domain 2	1	1	1	1	1	1	1	1	1	1	1	1	1	1	1	1	1	1	18
PF03344	Daxx N-terminal Rassf1C-interacting domain	1	1	1	1	1	1	1	1	1	1	1	1	1	1	1	1	1	1	18
PF03357	Snf7	1	1	1	1	1	1	1	1	1	1	1	1	1	1	1	1	1	1	18
PF03637	Mob1/phocein family	1	1	1	1	1	1	1	1	1	1	1	1	1	1	1	1	1	1	18
PF04055	Radical SAM superfamily	1	1	1	1	1	1	1	1	1	1	1	1	1	1	1	1	1	1	18
PF04275	Phosphomevalonate kinase	1	1	1	1	1	1	1	1	1	1	1	1	1	1	1	1	1	1	18
PF04587	ADP-specific Phosphofructokinase/Glucokinase conserved region	1	1	1	1	1	1	1	1	1	1	1	1	1	1	1	1	1	1	18
PF04636	PA26 p53-induced protein (sestrin)	1	1	1	1	1	1	1	1	1	1	1	1	1	1	1	1	1	1	18
PF04969	CS domain	1	1	1	1	1	1	1	1	1	1	1	1	1	1	1	1	1	1	18
PF05191	Adenylate kinase, active site lid	1	1	1	1	1	1	1	1	1	1	1	1	1	1	1	1	1	1	18
PF05303	Protein of unknown function (DUF727)	1	1	1	1	1	1	1	1	1	1	1	1	1	1	1	1	1	1	18
PF05439	Jumping translocation breakpoint protein (JTB)	1	1	1	1	1	1	1	1	1	1	1	1	1	1	1	1	1	1	18
PF05600	Protein of unknown function (DUF773)	1	1	1	1	1	1	1	1	1	1	1	1	1	1	1	1	1	1	18
PF05769	Protein of unknown function (DUF837)	1	1	1	1	1	1	1	1	1	1	1	1	1	1	1	1	1	1	18
PF05770	Inositol 1, 3, 4-trisphosphate 5/6-kinase	1	1	1	1	1	1	1	1	1	1	1	1	1	1	1	1	1	1	18
PF05871	ESCRT-II complex subunit	1	1	1	1	1	1	1	1	1	1	1	1	1	1	1	1	1	1	18
PF06031	SERTA motif	1	1	1	1	1	1	1	1	1	1	1	1	1	1	1	1	1	1	18
PF06090	Inositol-pentakisphosphate 2-kinase	1	1	1	1	1	1	1	1	1	1	1	1	1	1	1	1	1	1	18
PF06293	Lipopolysaccharide kinase (Kdo/WaaP) family	1	1	1	1	1	1	1	1	1	1	1	1	1	1	1	1	1	1	18
PF06607	Prokineticin	1	1	1	1	1	1	1	1	1	1	1	1	1	1	1	1	1	1	18
PF06638	Strabismus protein	1	1	1	1	1	1	1	1	1	1	1	1	1	1	1	1	1	1	18
PF06840	Protein of unknown function (DUF1241)	1	1	1	1	1	1	1	1	1	1	1	1	1	1	1	1	1	1	18
PF07815	Abl-interactor HHR	1	1	1	1	1	1	1	1	1	1	1	1	1	1	1	1	1	1	18
PF07912	ERp29, N-terminal domain	1	1	1	1	1	1	1	1	1	1	1	1	1	1	1	1	1	1	18
PF08190	pre-RNA processing PIH1/Nop17	1	1	1	1	1	1	1	1	1	1	1	1	1	1	1	1	1	1	18
PF08238	Sel1 repeat	1	1	1	1	1	1	1	1	1	1	1	1	1	1	1	1	1	1	18
PF08565	Cdc37 Hsp90 binding domain	1	1	1	1	1	1	1	1	1	1	1	1	1	1	1	1	1	1	18
PF08569	Mo25-like	1	1	1	1	1	1	1	1	1	1	1	1	1	1	1	1	1	1	18
PF08613	Cyclin	1	1	1	1	1	1	1	1	1	1	1	1	1	1	1	1	1	1	18
PF08923	Mitogen-activated protein kinase kinase 1 interacting	1	1	1	1	1	1	1	1	1	1	1	1	1	1	1	1	1	1	18
PF09007	EBP50, C-terminal	1	1	1	1	1	1	1	1	1	1	1	1	1	1	1	1	1	1	18
PF09011	HMG-box domain	1	1	1	1	1	1	1	1	1	1	1	1	1	1	1	1	1	1	18
PF09202	Rio2, N-terminal	1	1	1	1	1	1	1	1	1	1	1	1	1	1	1	1	1	1	18
PF09454	Vps23 core domain	1	1	1	1	1	1	1	1	1	1	1	1	1	1	1	1	1	1	18
PF10193	Telomere length regulation protein	1	1	1	1	1	1	1	1	1	1	1	1	1	1	1	1	1	1	18
PF10220	Uncharacterized conserved protein (DUF2146)	1	1	1	1	1	1	1	1	1	1	1	1	1	1	1	1	1	1	18
PF10264	Winged helix Storkhead-box1 domain	1	1	1	1	1	1	1	1	1	1	1	1	1	1	1	1	1	1	18
PF10409	C2 domain of PTEN tumour-suppressor protein	1	1	1	1	1	1	1	1	1	1	1	1	1	1	1	1	1	1	18
PF10456	WASP-binding domain of Sorting nexin protein	1	1	1	1	1	1	1	1	1	1	1	1	1	1	1	1	1	1	18
PF10480	Beta-1 integrin binding protein	1	1	1	1	1	1	1	1	1	1	1	1	1	1	1	1	1	1	18
PF11555	EGFR receptor inhibitor Mig-6	1	1	1	1	1	1	1	1	1	1	1	1	1	1	1	1	1	1	18
PF11704	Vesicle coat protein involved in Golgi to plasma membrane transport	1	1	1	1	1	1	1	1	1	1	1	1	1	1	1	1	1	1	18
PF11928	Domain of unknown function (DUF3446)	1	1	1	1	1	1	1	1	1	1	1	1	1	1	1	1	1	1	18
PF11934	Domain of unknown function (DUF3452)	1	1	1	1	1	1	1	1	1	1	1	1	1	1	1	1	1	1	18
PF11978	Shoulder domain	1	1	1	1	1	1	1	1	1	1	1	1	1	1	1	1	1	1	18
PF12012	Domain of unknown function (DUF3504)	1	1	1	1	1	1	1	1	1	1	1	1	1	1	1	1	1	1	18
PF12109	CXCR4 Chemokine receptor N terminal	1	1	1	1	1	1	1	1	1	1	1	1	1	1	1	1	1	1	18
PF12179	I-kappa-kinase-beta NEMO binding domain	1	1	1	1	1	1	1	1	1	1	1	1	1	1	1	1	1	1	18
PF12214	Cell cycle regulated microtubule associated protein	1	1	1	1	1	1	1	1	1	1	1	1	1	1	1	1	1	1	18
PF12260	Protein-kinase domain of FAM69	1	1	1	1	1	1	1	1	1	1	1	1	1	1	1	1	1	1	18
PF12349	Sterol-sensing domain of SREBP cleavage-activation	1	1	1	1	1	1	1	1	1	1	1	1	1	1	1	1	1	1	18
PF12474	Polo kinase kinase	1	1	1	1	1	1	1	1	1	1	1	1	1	1	1	1	1	1	18
PF12485	Lymphocyte signaling adaptor protein	1	1	1	1	1	1	1	1	1	1	1	1	1	1	1	1	1	1	18
PF12755	Vacuolar 14 Fab1-binding region	1	1	1	1	1	1	1	1	1	1	1	1	1	1	1	1	1	1	18
PF12756	C2H2 type zinc-finger (2 copies)	1	1	1	1	1	1	1	1	1	1	1	1	1	1	1	1	1	1	18
PF12874	Zinc-finger of C2H2 type	1	1	1	1	1	1	1	1	1	1	1	1	1	1	1	1	1	1	18
PF13499	EF-hand domain pair	1	1	1	1	1	1	1	1	1	1	1	1	1	1	1	1	1	1	18
PF13660	Domain of unknown function (DUF4147)	1	1	1	1	1	1	1	1	1	1	1	1	1	1	1	1	1	1	18
PF13676	TIR domain	1	1	1	1	1	1	1	1	1	1	1	1	1	1	1	1	1	1	18
PF13912	C2H2-type zinc finger	1	1	1	1	1	1	1	1	1	1	1	1	1	1	1	1	1	1	18
PF13920	Zinc finger, C3HC4 type (RING finger)	1	1	1	1	1	1	1	1	1	1	1	1	1	1	1	1	1	1	18
PF13923	Zinc finger, C3HC4 type (RING finger)	1	1	1	1	1	1	1	1	1	1	1	1	1	1	1	1	1	1	18
PF14186	Cytoskeletal adhesion	1	1	1	1	1	1	1	1	1	1	1	1	1	1	1	1	1	1	18
PF14545	Dof, BCAP, and BANK (DBB) motif,	1	1	1	1	1	1	1	1	1	1	1	1	1	1	1	1	1	1	18
PF14580	Leucine-rich repeat	1	1	1	1	1	1	1	1	1	1	1	1	1	1	1	1	1	1	18
PF15063	Thyroid cancer protein 1	1	1	1	1	1	1	1	1	1	1	1	1	1	1	1	1	1	1	18
PF15142	INCA1	1	1	1	1	1	1	1	1	1	1	1	1	1	1	1	1	1	1	18
PF15176	Leucine-rich repeat family 19 TM domain	1	1	1	1	1	1	1	1	1	1	1	1	1	1	1	1	1	1	18
PF15227	zinc finger of C3HC4-type, RING	1	1	1	1	1	1	1	1	1	1	1	1	1	1	1	1	1	1	18
PF15259	G-2 and S-phase expressed 1	1	1	1	1	1	1	1	1	1	1	1	1	1	1	1	1	1	1	18
PF15316	MyoD family inhibitor	1	1	1	1	1	1	1	1	1	1	1	1	1	1	1	1	1	1	18
PF15991	G-protein pathway suppressor	1	1	1	1	1	1	1	1	1	1	1	1	1	1	1	1	1	1	18
PF16183	Kinesin-associated	1	1	1	1	1	1	1	1	1	1	1	1	1	1	1	1	1	1	18
PF16276	Nucleophosmin C-terminal domain	1	1	1	1	1	1	1	1	1	1	1	1	1	1	1	1	1	1	18
PF16300	Type of WD40 repeat	1	1	1	1	1	1	1	1	1	1	1	1	1	1	1	1	1	1	18
PF16454	Phosphatidylinositol 3-kinase regulatory subunit P85 inter-SH2 domain	1	1	1	1	1	1	1	1	1	1	1	1	1	1	1	1	1	1	18
PF16516	Leucine zipper of domain CC2 of NEMO, NF-kappa-B essential modulator	1	1	1	1	1	1	1	1	1	1	1	1	1	1	1	1	1	1	18
PF16517	Novel Ras effector 1 C-terminal SARAH (Sav/Rassf/Hpo) domain	1	1	1	1	1	1	1	1	1	1	1	1	1	1	1	1	1	1	18
PF16577	UBA domain	1	1	1	1	1	1	1	1	1	1	1	1	1	1	1	1	1	1	18
PF16621	SH3 terminal domain of 2nd SH3 on Neutrophil cytosol factor 1	1	1	1	1	1	1	1	1	1	1	1	1	1	1	1	1	1	1	18
PF16646	Axin-1 tankyrase binding domain	1	1	1	1	1	1	1	1	1	1	1	1	1	1	1	1	1	1	18
PF16649	Interleukin 23 subunit alpha	1	1	1	1	1	1	1	1	1	1	1	1	1	1	1	1	1	1	18
PF16696	Zinc finger FYVE domain-containing protein 21 C-terminus	1	1	1	1	1	1	1	1	1	1	1	1	1	1	1	1	1	1	18
PF16899	Cyclin C-terminal domain	1	1	1	1	1	1	1	1	1	1	1	1	1	1	1	1	1	1	18
PF17105	C-terminal domain of bromodomain protein 4	1	1	1	1	1	1	1	1	1	1	1	1	1	1	1	1	1	1	18
PF17169	MIT domain of nuclear receptor-binding factor 2	1	1	1	1	1	1	1	1	1	1	1	1	1	1	1	1	1	1	18
PF00031	Cystatin domain	1	1	1	1	1	0	1	1	1	1	1	1	1	1	1	1	1	1	17
PF00047	Immunoglobulin domain	1	1	1	1	1	0	1	1	1	1	1	1	1	1	1	1	1	1	17
PF00110	wnt family	1	1	1	1	1	0	1	1	1	1	1	1	1	1	1	1	1	1	17
PF00147	Fibrinogen beta and gamma chains, C-terminal globular domain	1	1	1	1	1	1	1	1	0	1	1	1	1	1	1	1	1	1	17
PF00243	Nerve growth factor family	1	1	1	1	1	0	1	1	1	1	1	1	1	1	1	1	1	1	17
PF00397	WW domain	1	1	1	1	1	1	1	1	0	1	1	1	1	1	1	1	1	1	17
PF00415	Regulator of chromosome condensation (RCC1) repeat	1	0	0	1	1	1	2	1	1	1	1	1	1	1	1	1	1	1	17
PF00864	ATP P2X receptor	1	1	1	1	1	1	1	1	1	1	0	1	1	1	1	1	1	1	17
PF00956	Nucleosome assembly protein (NAP)	0	1	1	1	1	1	1	1	1	1	1	1	1	1	1	1	1	1	17
PF01064	Activin types I and II receptor domain	1	1	1	1	1	1	1	1	1	1	1	1	1	1	0	1	1	1	17
PF01163	RIO1 family	1	0	1	1	1	1	1	1	1	1	1	1	1	1	1	1	1	1	17
PF01202	Shikimate kinase	1	1	1	1	1	1	1	1	1	1	0	1	1	1	1	1	1	1	17
PF01566	Natural resistance-associated macrophage protein	1	1	1	1	1	1	1	0	1	1	1	1	1	1	1	1	1	1	17
PF01840	TCL1/MTCP1 family	1	1	1	1	1	0	1	1	1	1	1	1	1	1	1	1	1	1	17
PF02493	MORN repeat	1	1	1	1	1	1	0	1	1	1	1	1	1	1	1	1	1	1	17
PF02755	RPEL repeat	1	1	1	1	1	0	1	1	1	1	1	1	1	1	1	1	1	1	17
PF02865	STAT protein, protein interaction domain	1	1	1	1	1	1	1	1	1	1	1	0	1	1	1	1	1	1	17
PF03127	GAT domain	1	1	1	1	0	1	1	1	1	1	1	1	1	1	1	1	1	1	17
PF04388	Hamartin protein	1	1	1	1	1	1	1	1	1	1	0	1	1	1	1	1	1	1	17
PF05706	Cyclin-dependent kinase inhibitor 3 (CDKN3)	1	1	1	1	1	1	1	1	1	1	0	1	1	1	1	1	1	1	17
PF06218	Nitrogen permease regulator 2	1	1	1	1	1	1	1	1	1	1	0	1	1	1	1	1	1	1	17
PF07679	Immunoglobulin I-set domain	1	2	0	1	1	2	1	0	1	0	1	2	1	1	1	2	0	0	17
PF08332	Calcium/calmodulin dependent protein kinase II association domain	1	1	1	1	1	1	1	1	1	1	1	1	1	1	0	1	1	1	17
PF08516	ADAM cysteine-rich	1	1	1	1	1	1	1	1	1	1	1	0	1	1	1	1	1	1	17
PF08544	GHMP kinases C terminal	1	1	1	1	1	1	1	1	1	1	0	1	1	1	1	1	1	1	17
PF08567	TFIIH p62 subunit, N-terminal domain	1	1	1	1	1	1	1	1	1	1	1	0	1	1	1	1	1	1	17
PF09325	Vps5 C terminal like	1	1	1	1	1	1	1	1	1	1	1	0	1	1	1	1	1	1	17
PF09735	Membrane-associated apoptosis protein	1	1	1	1	1	1	1	1	1	1	1	0	1	1	1	1	1	1	17
PF15330	SHP2-interacting transmembrane adaptor protein, SIT	1	1	1	1	1	0	1	1	1	1	1	1	1	1	1	1	1	1	17
PF16920	Tyrosine-protein kinase receptor C2 Ig-like domain	1	1	1	1	1	0	1	1	1	1	1	1	1	1	1	1	1	1	17
PF01599	Ribosomal protein S27a	1	1	1	1	1	1	1	0	1	1	1	0	1	1	1	1	1	1	16
PF02176	TRAF-type zinc finger	1	1	1	1	1	1	1	1	1	1	0	0	1	1	1	1	1	1	16
PF02816	Alpha-kinase family	1	0	1	1	0	1	1	1	1	1	1	1	1	1	1	1	1	1	16
PF05351	GMP-PDE, delta subunit	1	1	1	1	1	1	0	1	1	1	1	0	1	1	1	1	1	1	16
PF06535	Repulsive guidance molecule (RGM) N-terminus	1	1	1	1	1	0	1	0	1	1	1	1	1	1	1	1	1	1	16
PF09240	Interleukin-6 receptor alpha chain, binding	1	1	1	1	1	0	0	1	1	1	1	1	1	1	1	1	1	1	16
PF09279	Phosphoinositide-specific phospholipase C, efhand-like	1	1	1	0	1	1	1	1	1	1	1	0	1	1	1	1	1	1	16
PF12063	Domain of unknown function (DUF3543)	0	1	1	1	1	1	1	1	1	1	1	1	1	1	1	1	1	0	16
PF13281	Domain of unknown function (DUF4071)	1	1	1	1	1	1	1	1	0	1	1	1	1	1	0	1	1	1	16
PF14497	Glutathione S-transferase, C-terminal domain	1	1	1	1	1	1	1	0	1	1	1	0	1	1	1	1	1	1	16
PF15441	Rho guanine nucleotide exchange factor 5/35	1	1	0	1	1	1	1	1	0	1	1	1	1	1	1	1	1	1	16
PF15902	Sortilin, neurotensin receptor 3,	1	1	1	1	1	1	1	1	0	1	0	1	1	1	1	1	1	1	16
PF00400	WD domain, G-beta repeat	1	1	1	1	1	1	1	1	1	1	0	0	1	1	1	1	1	0	15
PF00822	PMP-22/EMP/MP20/Claudin family	1	1	1	1	1	1	1	1	0	1	1	1	0	1	0	1	1	1	15
PF03607	Doublecortin	1	1	1	1	1	1	1	1	1	0	1	0	1	0	1	1	1	1	15
PF04265	Thiamin pyrophosphokinase, vitamin B1 binding domain	1	1	1	1	1	1	1	1	1	0	0	0	1	1	1	1	1	1	15
PF05049	Interferon-inducible GTPase (IIGP)	0	1	1	0	1	1	0	1	1	1	1	1	1	1	1	1	1	1	15
PF16211	C-terminus of histone H2A	1	1	1	1	1	1	1	1	0	1	0	1	1	1	1	1	1	0	15
PF16617	Intersectin and clathrin adaptor AP2 binding region	1	1	1	0	1	1	0	1	1	1	0	1	1	1	1	1	1	1	15
PF05761	5' nucleotidase family	0	1	1	1	1	1	1	0	1	1	1	1	1	1	1	0	0	1	14
PF12004	Domain of unknown function (DUF3498)	1	1	1	1	1	0	0	0	1	1	1	0	1	1	1	1	1	1	14
PF00581	Rhodanese-like domain	1	0	1	1	1	1	1	1	1	0	0	0	1	1	0	1	1	1	13
PF00586	AIR synthase related protein, N-terminal domain	1	0	1	1	1	0	1	0	0	1	1	1	1	1	0	1	1	1	13
PF04442	#N/A	0	1	1	0	0	1	1	1	1	1	1	1	1	1	0	1	1	0	13
PF06658	#N/A	1	1	1	0	0	0	1	1	1	1	1	0	1	1	1	1	1	0	13
PF10606	Homer-binding domain of metabotropic glutamate receptor	0	1	1	1	1	1	1	1	1	0	0	0	1	1	1	1	0	1	13
PF15785	Serine/threonine-protein kinase smg-1	1	0	0	1	1	1	1	1	0	0	1	1	1	0	0	1	1	1	12
PF00085	Thioredoxin	1	1	1	1	1	0	0	0	0	0	0	0	1	1	1	1	1	1	11
PF00501	AMP-binding enzyme	1	0	1	0	1	0	0	1	0	1	0	1	1	1	1	1	1	0	11
PF03881	Fructosamine kinase	1	1	1	1	1	0	0	0	0	0	0	0	1	1	1	1	1	1	11
PF04201	Tumour protein D52 family	1	1	1	1	0	1	1	1	0	1	0	0	0	0	0	1	1	1	11
PF08172	#N/A	1	1	0	1	0	0	0	1	0	1	1	1	1	0	0	1	1	1	11
PF12210	Hepatocyte growth factor-regulated tyrosine kinase substrate	0	1	0	1	1	0	0	0	0	1	1	0	1	1	1	1	1	1	11
PF16199	Radical_SAM C-terminal domain	1	1	1	1	1	0	0	0	0	0	0	0	1	1	1	1	1	1	11
PF16203	ERCC3/RAD25/XPB C-terminal helicase	1	1	1	1	1	0	0	0	0	0	0	0	1	1	1	1	1	1	11
PF00754	F5/8 type C domain	1	1	0	1	1	0	1	1	1	0	0	0	0	1	1	0	0	1	10
PF01030	Receptor L domain	0	1	0	0	1	1	0	1	0	1	1	1	0	1	1	1	0	0	10
PF01404	Ephrin receptor ligand binding domain	0	0	0	1	1	1	2	0	0	1	0	1	1	0	1	1	0	0	10
PF01803	LIM-domain binding protein	0	1	1	0	1	0	1	1	0	1	1	0	1	1	0	1	0	0	10
PF07699	Putative ephrin-receptor like	1	1	1	0	0	0	0	1	0	1	0	1	0	1	0	1	1	1	10
PF08433	Chromatin associated protein KTI12	0	0	0	1	1	1	1	0	0	1	1	0	1	1	0	0	1	1	10
PF04558	Glutaminyl-tRNA synthetase, non-specific RNA binding region part 1	1	0	0	1	1	1	1	0	0	0	1	0	1	0	0	0	0	1	8
PF07686	Immunoglobulin V-set domain	1	1	1	0	0	0	0	0	0	0	1	0	0	1	0	1	1	1	8
PF00089	Trypsin	1	1	1	0	1	0	0	0	0	0	1	0	0	1	0	0	1	0	7
PF01590	GAF domain	1	1	0	0	0	0	0	0	0	1	0	1	0	1	1	0	1	0	7
PF02025	#N/A	0	0	1	1	0	1	1	0	1	0	0	0	0	0	1	0	1	0	7
PF03366	YEATS family	1	1	0	0	0	0	0	1	1	1	0	0	0	1	1	0	0	0	7
PF10509	Galactokinase galactose-binding signature	1	1	1	1	0	0	0	0	0	0	0	0	1	1	1	0	0	0	7
PF12799	Leucine Rich repeats (2 copies)	1	0	1	0	1	0	0	0	0	1	0	0	1	0	1	0	1	0	7
PF00503	#N/A	0	0	0	0	0	0	0	0	0	0	0	0	1	1	1	1	1	1	6
PF01869	#N/A	0	0	0	0	0	0	0	0	0	0	0	0	1	1	1	1	1	1	6
PF11980	C-terminal domain of neuropilin glycoprotein	0	0	1	0	0	1	0	0	0	1	0	0	0	0	1	1	1	0	6
PF14559	Tetratricopeptide repeat	0	0	0	0	0	0	0	0	0	0	0	0	1	1	1	1	1	1	6
PF15675	#N/A	0	0	0	0	0	0	0	0	0	0	0	0	1	1	1	1	1	1	6
PF00027	Cyclic nucleotide-binding domain	0	0	0	1	0	0	1	0	0	1	0	1	1	0	0	0	0	0	5
PF00046	Homeobox domain	0	0	0	1	1	1	0	0	0	0	0	1	0	0	0	0	0	1	5
PF00612	IQ calmodulin-binding motif	0	0	0	0	0	0	0	1	1	1	1	0	0	0	0	0	0	1	5
PF02932	Neurotransmitter-gated ion-channel transmembrane region	0	0	0	0	0	0	0	0	0	0	0	0	1	1	0	1	1	1	5
PF07562	Nine Cysteines Domain of family 3 GPCR	1	0	0	0	0	0	0	0	0	1	1	1	0	0	0	0	1	0	5
PF07645	Calcium-binding EGF domain	0	0	0	1	0	0	0	0	0	1	0	1	1	1	0	0	0	0	5
PF08826	DMPK coiled coil domain like	0	0	0	1	1	1	0	0	0	0	1	0	0	0	1	0	0	0	5
PF12661	Human growth factor-like EGF	1	0	0	0	1	1	0	0	0	1	0	0	0	0	0	0	0	1	5
PF15681	#N/A	0	1	0	0	0	0	1	0	1	0	1	0	1	0	0	0	0	0	5
PF16650	#N/A	0	0	1	0	0	0	0	0	0	1	0	0	1	1	1	0	0	0	5
PF00233	3'5'-cyclic nucleotide phosphodiesterase	0	0	0	1	0	0	1	0	1	0	0	0	0	0	0	1	0	0	4
PF00439	Bromodomain	1	1	0	0	0	0	0	0	1	1	0	0	0	0	0	0	0	0	4
PF12772	Growth hormone receptor binding	0	0	0	1	1	0	0	0	0	0	0	0	0	1	0	1	0	0	4
PF14843	Growth factor receptor domain IV	1	0	1	1	0	0	0	0	0	0	0	0	1	0	0	0	0	0	4
PF01513	#N/A	0	0	0	0	0	0	0	0	0	0	0	0	0	0	1	0	1	1	3
PF06327	Domain of Unknown Function (DUF1053)	0	0	0	0	0	1	1	0	0	0	0	0	0	0	0	0	0	1	3
PF08311	Mad3/BUB1 homology region 1	0	0	0	0	0	0	1	0	0	0	1	0	1	0	0	0	0	0	3
PF15798	#N/A	0	0	0	0	0	0	0	1	0	0	0	1	0	0	0	0	0	1	3
PF00168	C2 domain	0	0	0	0	0	0	0	1	0	0	0	1	0	0	0	0	0	0	2
PF00635	MSP (Major sperm protein) domain	0	0	0	0	0	0	0	0	0	1	0	0	0	0	0	0	1	0	2
PF03915	#N/A	0	0	0	0	0	0	0	0	1	0	1	0	0	0	0	0	0	0	2
PF05622	HOOK protein	0	0	0	0	1	0	0	0	0	0	0	0	0	0	0	0	0	1	2
PF06534	Repulsive guidance molecule (RGM) C-terminus	0	0	0	0	0	1	0	1	0	0	0	0	0	0	0	0	0	0	2
PF08543	#N/A	0	0	0	0	0	1	0	0	0	0	0	1	0	0	0	0	0	0	2
PF00008	EGF-like domain	0	0	0	0	0	0	0	0	0	0	0	0	0	0	1	0	0	0	1
PF00057	Low-density lipoprotein receptor domain class A	0	0	0	0	0	0	0	0	0	0	1	0	0	0	0	0	0	0	1
PF00595	PDZ domain (Also known as DHR or GLGF)	0	0	0	0	0	1	0	0	0	0	0	0	0	0	0	0	0	0	1
PF00683	TB domain	0	0	0	0	0	0	0	0	1	0	0	0	0	0	0	0	0	0	1
PF02798	Glutathione S-transferase, N-terminal domain	0	0	0	0	0	0	0	0	0	0	0	1	0	0	0	0	0	0	1
PF04263	Thiamin pyrophosphokinase, catalytic domain	0	0	0	0	0	0	0	0	0	1	0	0	0	0	0	0	0	0	1
PF10600	PDZ-associated domain of NMDA receptors	0	0	0	0	1	0	0	0	0	0	0	0	0	0	0	0	0	0	1
PF15234	#N/A	0	0	0	0	0	0	0	0	0	0	0	0	0	0	0	1	0	0	1
