# Supplementary material for: Alternate Splicing of Transcripts upon Mycobacterium tuberculosis Infection Impacts the Expression of Functional Protein Domains
Source: IUBMB Life. Author manuscript; Available in PMC 2020 Aug 22. (PMC7115969; doi:10.1002/iub.1887)
Supplement: Supporting Information Table S2 [file EMS89260-supplement-Supporting_Information_Table_S2.xlsx]

## Sheet: Supplementary Table S2
Sample	Aligned_reads(%)	Non_aligned_reads(%)
Jal_0hr	73.22	26.78
Jal_6hr	74.17	25.83
Jal_12hr	74.97	25.03
Jal_24hr	71.33	28.67
Jal_36hr	73.47	26.53
Jal_48hr	70.26	29.74
