# Supplementary material for: Alternate Splicing of Transcripts upon Mycobacterium tuberculosis Infection Impacts the Expression of Functional Protein Domains
Source: IUBMB Life. Author manuscript; Available in PMC 2020 Aug 22. (PMC7115969; doi:10.1002/iub.1887)
Supplement: Supporting Information Table S1 [file EMS89260-supplement-Supporting_Information_Table_S1.xlsx]

## Sheet: Supplementary Table S1
Sample	Q30 (%) reads
Jal_0hr	88.55
Jal_6hr	89.075
Jal_12hr	88.895
Jal_24hr	87.705
Jal_36hr	87.925
Jal_48hr	85.055
